# Supplementary material for: Peripartum interventions for elevated blood pressure in women with hypertensive disorders of pregnancy: a systematic review and meta-analysis
Source: Lancet Obstet Gynaecol Womens Health. 2026 May;2(5):e435–50. doi: 10.1016/S3050-5038(25)00183-9 (PMC13151740; doi:10.1016/S3050-5038(25)00183-9)
Supplement: Supplementary appendix 2 [file mmc2.xlsx]

## Sheet: Studies
	Baseline Characteristics																				Participant Characteristics
Study ID	Title	Author	Year of Publication	Country	Setting	Prospective Y/N	Study design	Years recorded	Total number of patients	Inclusion criteria	Exclusion criteria Y/N	Details of exclusion criteria	Gestational age	Number of patients with HDP	HDP type	Definition of HDP	Number of intevention patients	Number of controls	Number lost to follow up	Observation period	Mean Age of Study group	Mean age of study group SD	Mean Age of Control group	Mean Age of Control group SD	Mean BMI of Study group	Mean BMI of Study group SD	Mean BMI of Control group	Mean BMI of Control group SD	Ethnicity of Study group	Ethnicity of Control group	Parity of Study group, Primiparous	Parity of Study group, Multiparous	Parity of Control group,Primiparous	Parity of Control group,Multiparous	Smoking status in study group	Smoking status in Control group	Baseline SBP in Study group	Baseline SBP SD in study group	Baseline SBP in Control group	Baseline SBP SD in control group	Baseline DBP in Study group	Baseline DBP SD in study group	Baseline DBP in Control group	Baseline DBP SD in control group	Mean MAP in study group	Mean MAP SD in study group	Mean MAP in control group	Mean MAP SD in control group	Intervention type
[truncated: 21 more columns]

## Sheet: Excluded studies
	Excluded titles	Author	Reasons

## Sheet: Weight
Continous outcome		General Information		Intervention group					Control group					Any note (different measurement/unit, specific risk of bias assessment, etc)	Verified by
Name	Unit	Study ID	Author, year	Arm 1	Mean 1	SD 1	N enrolled 1	N analysed 1	Arm 2	Mean 2	SD 2	N enrolled 2	N analysed 2

## Sheet: HDL
Continous outcome		General Information			Intervention group					Control group					Any note (different measurement/unit, specific risk of bias assessment, etc)	Verified by
Name	Unit	Study ID	Author, year	Observation period	Arm 1	Mean 1	SD 1	N enrolled 1	N analysed 1	Arm 2	Mean 2	SD 2	N enrolled 2	N analysed 2

## Sheet: non-HDL Cholesterol
Continous outcome		General Information			Intervention group					Control group					Any note (different measurement/unit, specific risk of bias assessment, etc)	Verified by
Name	Unit	Study ID	Author, year	Observation period	Arm 1	Mean 1	SD 1	N enrolled 1	N analysed 1	Arm 2	Mean 2	SD 2	N enrolled 2	N analysed 2

## Sheet: Oxidative stress
Continous outcome		General Information			Intervention group					Control group					Any note (different measurement/unit, specific risk of bias assessment, etc)	Verified by
Name	Unit	Study ID	Author, year	Observation period	Arm 1	Mean 1	SD 1	N enrolled 1	N analysed 1	Arm 2	Mean 2	SD 2	N enrolled 2	N analysed 2

## Sheet: GLS 
Continous outcome		General Information			Intervention group					Control group					Any note (different measurement/unit, specific risk of bias assessment, etc)	Verified by
Name	Unit	Study ID	Author, year	Observation period	Arm 1	Mean 1	SD 1	N enrolled 1	N analysed 1	Arm 2	Mean 2	SD 2	N enrolled 2	N analysed 2

## Sheet: NT-BNP
Continous outcome		General Information			Intervention group					Control group					Any note (different measurement/unit, specific risk of bias assessment, etc)	Verified by
Name	Unit	Study ID	Author, year	Observation period	Arm 1	Mean 1	SD 1	N enrolled 1	N analysed 1	Arm 2	Mean 2	SD 2	N enrolled 2	N analysed 2

## Sheet: Troponin-I
Continous outcome		General Information			Intervention group					Control group					Any note (different measurement/unit, specific risk of bias assessment, etc)	Verified by
Name	Unit	Study ID	Author, year	Observation period	Arm 1	Mean 1	SD 1	N enrolled 1	N analysed 1	Arm 2	Mean 2	SD 2	N enrolled 2	N analysed 2

## Sheet: FMD
Continous outcome		General Information			Intervention group					Control group					Any note (different measurement/unit, specific risk of bias assessment, etc)	Verified by
Name	Unit	Study ID	Author, year	Observation period	Arm 1	Mean 1	SD 1	N enrolled 1	N analysed 1	Arm 2	Mean 2	SD 2	N enrolled 2	N analysed 2

[truncated: 16 more sheets: LVEF_x0009_%, LVEDd, LVESd (cm), LVEDd (ml), LVESd, LVMI, Mitral Tricuspid inflow motion, IVSd, LA volume, Arteriography , Hemodynamics, Relative wall thickness, New diagnoses, Antihypertensive medication use, Pulsitility index, MAP post intervention]
